# Supplementary material for: Peripheral Nerve Blocks in Adolescents with Medically Refractory Migraine: A Retrospective Observational Study
Source: Children (Basel). 2026 Jun 30;13(7):886. doi: 10.3390/children13070886 (PMC13406293; doi:10.3390/children13070886)
Supplement: Supplementary file 1 [file children-13-00886-s001.zip]

Archive with 1 entries (1 files):
- children-4302845-supplementary.pdf
